# Supplementary material for: Prediction-Based Family Selection in Early Stage Sugarcane Breeding: Comparing BLUP, BLUE, Phenotypic Indices, and Machine Learning
Source: Plants (Basel). 2026 Jun 26;15(13):1980. doi: 10.3390/plants15131980 (PMC13363948; doi:10.3390/plants15131980)
Supplement: Supplementary file 1 [file plants-15-01980-s001.zip]

Archive with 1 entries (1 files):
- Supplementary Table S1. Full list of the 125 families (codes, pedigree names, rank, class).xlsx
