# Supplementary material for: Prediction-Based Family Selection in Early Stage Sugarcane Breeding: Comparing BLUP, BLUE, Phenotypic Indices, and Machine Learning
Source: Plants (Basel). 2026 Jun 26;15(13):1980. doi: 10.3390/plants15131980 (PMC13363948; doi:10.3390/plants15131980)
Supplement: Supplementary file 1 [file plants-15-01980-s001.zip › Supplementary Table S1. Full list of the 125 families (codes, pedigree names, rank, class).xlsx]

## Sheet: Sheet1
Rank	Class	Family Code	Pedigree Name
1	Elite	F31	Guitang 94-119 × Yuetang 93-159
2	Elite	F71	Eros × Yunrui 03-315
3	Elite	F4	CP72-1210 × Guitang 96-211
4	Elite	F16	Yunrui 09-28 × Yunzhe 03-422
5	Elite	F35	Funong 94-0403 × Yuetang 93-159
6	Elite	F3	CP70-1133 × ROC22
7	Elite	F103	Q96 × Yunrui 06-2416
8	Elite	F77	FR96-29 × Yunrui 05-704
9	Elite	F6	Q72 × Yunrui 05-704
10	Elite	F63	Guitang 94-119 × Yacheng 06-61
11	Elite	F70	Yuetang 93-159 × ROC10
12	Elite	F84	Q199 × Yunrui 10-336
13	Elite	F49	Neijiang 03-218 × HoCP05-902
14	Elite	F11	ROC25 × Yuetang 93-124
15	Elite	F82	Yuetang 93-159 × Funong 94-0403
16	Elite	F19	Yunzhe 03-194 × Yunrui 11-111
17	Elite	F109	Yunrui 10-1237 × Yunzhe 05-51
18	Elite	F85	Yunzhe 99-601 × Guitang 00-122
19	Elite	F1	Yuetang 00-236 × ROC22
20	Elite	F29	Guitang 92-66 × ROC22
21	Elite	F54	Pma98-44 × Yunrui 06-4806
22	Elite	F69	Yuetang 91-976 × CP84-1198
23	Elite	F113	Yunrui 10-299 × Yunzhe 05-51
24	Elite	F61	Guitang 00-122 × Yuetang 89-113
25	Elite	F47	ROC25 × Yacheng 97-24
26	Moderate	F53	Pma98-40 × Yunrui 05-704
27	Moderate	F9	ROC22 × Guitang 00-122
28	Moderate	F56	Yunkai 03-206 × Yunrui 05-704
29	Moderate	F37	Funong 95-1702 × Zhanzhe 74-141
30	Moderate	F122	Funong 99-20169 × Meiyin-8
31	Moderate	F81	Guitang 05-3595 × Guitang 02-208
32	Moderate	F34	Funong 02-3924 × Funong 91-4621
33	Moderate	F117	Yunrui 99-113 × ya93-25
34	Moderate	F83	Yuetang 96-86 × CP89-2143
35	Moderate	F27	Dezhe 93-88 × ROC22
36	Moderate	F32	Guitang 97-40 × Yunrui 03-315
37	Moderate	F30	Guitang 94-119 × ROC22
38	Moderate	F26	Yacheng 93-25 × Yunrui 06-4806
39	Moderate	F102	Mintang 01-77 × Yunrui 11-139
40	Moderate	F110	Yunrui 10-1252 × Yunrui 05-780
41	Moderate	F91	Guitang 94-38 × Yuetang 00-236
42	Moderate	F2	Yacheng 07-71 × Guitang 96-211
43	Moderate	F116	Yunrui 99-113 × UT1
44	Moderate	F108	Yunrui 10-1229 × Yunrui 09-928
45	Moderate	F123	Yuenong 73-204 × ROC28
46	Moderate	F40	Yuetang 85-177 × Guitang 96-211
47	Moderate	F107	Yunrui 09-311 × Yuegan 40
48	Moderate	F62	Guitang 02-901 × Ke5
49	Moderate	F112	Yunrui 10-1288 × Liucheng 03-1137
50	Moderate	F58	Yunrui 11-76 × Yunzhe 03-422
51	Moderate	F87	Zhanzhe 74-141 × CP72-1210
52	Moderate	F111	Yunrui 10-1252 × Yunrui 09-83
53	Moderate	F75	Yunzhe 94-375 × HoCP05-902
54	Moderate	F76	Liucheng 05-291 × Liucheng 03-182
55	Moderate	F124	Yuetang 93-159 × ROC28
56	Moderate	F100	Funong 99-20169 × Yunrui 09-44
57	Moderate	F33	Zhanzhe 92-126 × CP72-1210
58	Moderate	F43	Yuetang 94-128 × ROC22
59	Moderate	F24	Yacheng 07-71 × HoCP01-517
60	Moderate	F118	Yunzhe 06-407 × Yunrui 08-1276
61	Moderate	F45	Yuetang 96-86 × Yuetang 89-113
62	Moderate	F44	Yuetang 96-86 × ROC22
63	Moderate	F18	Yunzhe 00-45 × Yunrui 06-4806
64	Moderate	F5	FR96-29 × Yunrui 10-336
65	Moderate	F89	Yuetang 00-236 × Yuetang 89-113
66	Moderate	F25	Yacheng 07-71 × ROC22
67	Moderate	F7	RB72-454 × ROC16
68	Moderate	F98	Liucheng 03-1137 × Yunrui 10-1329
69	Moderate	F50	Guitang 89-5 × ROC22
70	Moderate	F92	US84-1406 × Yunrui 09-751
71	Moderate	F46	Yuetang 99-66 × ROC22
72	Moderate	F20	Yunzhe 94-375 × Yuetang 93-159
73	Moderate	F42	Yuetang 93-159 × Guitang 94-119
74	Moderate	F17	Yunrui 09-44 × Yunrui 03-315
75	Moderate	F101	Yuetang 03-393 × Yuetang 89-113
76	Moderate	F23	Yacheng 05-164 × ROC22
77	Moderate	F74	Yunzhe 02-588 × ROC22
78	Moderate	F119	Yunzhe 08-2138 × Mex105
79	Moderate	F57	Yunrui 09-44 × Yunzhe 03-422
80	Moderate	F125	Yuetang 93-159 × Yunzhe 07-49
81	Moderate	F86	Guitang 73-167 × Yuetang 93-159
82	Moderate	F105	Yunkai 07-98 × Yunrui 10-288
83	Moderate	F121	Yunye 06-88 × Phili63-17
84	Moderate	F15	Yunkai 07-49 × Yunrui 11-111
85	Moderate	F48	Yunzhe 02-588 × Guitang 02-901
86	Moderate	F115	Yunrui 10-736 × Yunrui 06-3504
87	Moderate	F104	ROC22 × HoCP00-2218
88	Moderate	F21	Yunzhe 99-601 × ROC22
89	Moderate	F13	TC7 × Yunrui 06-4806
90	Moderate	F38	Yuenong 73-204 × Dezhe 93-88
91	Moderate	F66	Yuetang 00-318 × Liucheng 03-182
92	Moderate	F68	Yuetang 03-373 × Liucheng 05-291
93	Moderate	F22	Neijiang 03-218 × HoCP01-517
94	Moderate	F67	Yuetang 00-319 × CP72-1210
95	Moderate	F88	Funong 02-6427 × Yuetang 89-113
96	Moderate	F120	Yunzhe 99-124 × Yunrui 04-1051
97	Moderate	F65	Yuegan 34 × Yunrui 11-111
98	Moderate	F94	Yunrui 10-1288 × Yunzhe 05-51
99	Moderate	F96	Yunzhe 05-49 × Yunzhe 08-2043
100	Moderate	F106	Yunrui 05-704 × Yunrui 05-690
101	Weak	F36	Funong 95-1702 × ROC22
102	Weak	F8	ROC22 × Yacheng 07-71
103	Weak	F79	Yunzhe 02-588 × Liucheng 03-182
104	Weak	F73	ROC28 × Yuetang 89-113
105	Weak	F99	Liucheng 05-136 × Yunrui 10-1241
106	Weak	F10	ROC24 × Yunzhe 89-351
107	Weak	F97	Yunzhe 99-124 × Funong 90-1022
108	Weak	F41	Yuetang 93-159 × ROC22
109	Weak	F114	Yunrui 10-336 × Dezhe 03-68
110	Weak	F39	Yuenong 73-204 × Guitang 02-901
111	Weak	F93	Yunrui 09-926 × Yunrui 10-1182
112	Weak	F55	ROC22 × Yuetang 00-236
113	Weak	F64	Zhanzhe 90-76 × ROC22
114	Weak	F52	Yuetang 99-66 × Funong 95-1702
115	Weak	F28	Guitang 02-901 × ROC22
116	Weak	F95	Yunrui 10-299 × Dezhe 99-36
117	Weak	F80	Liucheng 05-291 × Yuetang 89-113
118	Weak	F14	UT1 × Yunrui 10-336
119	Weak	F78	Yunzhe 02-588 × Yacheng 06-92
120	Weak	F90	Yuetang 03-373 × Yuetang 89-113
121	Weak	F72	ROC22 × Yuetang 91-976
122	Weak	F51	Zhanzhe 90-76 × Guitang 73-167
123	Weak	F59	Neijiang 86-117 × Yuetang 91-976
124	Weak	F12	ROC26 × Yuetang 91-976
125	Weak	F60	Liucheng 05-291 × Yuetang 01-71
